# Supplementary material for: Dynamic changes in Shiga toxin (Stx) 1 transducing phage throughout the evolution of O26:H11 Stx-producing Escherichia coli
Source: Sci Rep. 2023 Mar 27;13:4935. doi: 10.1038/s41598-023-32111-8 (PMC10042803; doi:10.1038/s41598-023-32111-8)
Supplement: Supplementary file 2 — Supplementary Information 2. [file 41598_2023_32111_MOESM2_ESM.xlsx]

## Sheet: DatasetS1
Supplementary Dataset S1 O26:H11 strains and their Stx1a phages analysed in this study.
																					Stx1a phages at torS-torT, wrbA, sbcB, and yecE
													Stx1 production								torS-torT					wrbA					sbcB					yecE
ID in this study	ID in Ogura et al.	Strain	Country	Year	Source	ST	Clade_ subclade	stx genotype	Level of host genome	Accession No.	BioProject		LI- dependent (µg/ml/ OD600)*	Control (µg/ml/ OD600)*	Fold change (LI/control)		PI-dependent (µg/ml)*	Control (µg/ml)*	Fold change (PI/control)		Integration	Group	Size (bp)	Accession No.		Integration	Group	Size (bp)	Accession No.		Integration	Group	Size (bp)	Accession No.		Integration	Group	Size (bp)	Accession No.
T42	T42	2313	Japan	2004	human	ST21	C1_sc1	1a	complete†	AP027159	PRJDB14896		1.2±0.05	0.2±0.03	5.34508		0.5±0.11	1.4±0.16	0.326288		Empty	-	-	-		Empty	-	-	-		+	S1	55358	AP027159		-	-	-	-
DB10	-	CFSAN027343	Argentina	1999	human	ST21	C1_sc1	1a	complete	CP037943-4	PRJNA230969		-	-	-		-	-	-		+	S4	55159	CP037943		Empty	-	-	-		Empty	-	-	-		-	-	-	-
B02	B02	EH031	Belgium	1989	human	ST7916	C1_sc2	1a	complete†	AP027162	PRJDB14896		0.7±0.07	0.07±0.03	9.7		0.8±0.17	0.4±0.18	1.9		+	G1	55077	AP027162		Empty	-	-	-		Empty	-	-	-		-	-	-	-
M09	M09	10051	Japan	1997	human	ST21	C1_sc3.1	1a	draft	DRR103493	PRJDB5571		1.1±0.09	0.2±0.09	6.76926		1.7±0.13	0.9±0.51	1.97256		Empty	-	-	-		Empty	-	-	-		+	S3	51819	LC744178		-	-	-	-
H19	B42	H19	UK	1967	human	ST21	C1_sc3.2	1a	complete†	AP027165	PRJDB14896		0.8±0.04	0.2±0.15	3.50844		10±0.43	1.3±0.91	7.61216		+	G1	52756	AP027165		Empty	-	-	-		Empty	-	-	-		-	-	-	-
B44	B44	20.1	Belgium	2008	bovine	ST21	C1_sc3.2	1a	complete†	AP027170	PRJDB14896		0.7±0.03	0.2±0.06	4.1306		0.4±0.13	1.0±0.37	0.400636		+	G1	52588	AP027170		Empty	-	-	-		Empty	-	-	-		-	-	-	-
P16	P16	EH2252	Belgium	2013	human	ST21	C1_sc3.2	1a	complete†	AP027176	PRJDB14896		1.0±0.01	0.1±0.01	10.4802		1.1±0.23	0.5±0.05	2.17488		+	G1	51441	AP027176		Empty	-	-	-		Empty	-	-	-		-	-	-	-
BB03	BB03	11KH263	Belgium	2011	bovine	ST21	C1_sc3.2	1a/2a	draft	DRR103428	PRJDB5571		0.9±0.15	0.1±0.05	6.36012		1.1±0.27	0.9±0.29	1.28519		+	G1	51111	LC744179		Empty	-	-	-		Empty	-	-	-		Non-Stx1 phage	-	-	-
DB12	-	MBT-5	Germany	2015	food	ST21	C1_sc3.2	1a/2a	complete	CP058682-88	PRJNA643697		-	-	-		-	-	-		+	G1	52525	CP058682		Empty	-	-	-		Empty	-	-	-		Non-Stx1 phage	-	-	-
DB11	-	FWSEC0001	Canada	2002	human	ST21	C1_sc3.2	1a/2a	complete	CP031922-25	PRJNA287560		-	-	-		-	-	-		+	G1	52541	CP031922		Empty	-	-	-		Empty	-	-	-		Non-Stx1 phage	-	-	-
P07	P07	EH2115	Belgium	2011	human	ST21	C1_sc3.3	1a	draft	DRR103634	PRJDB5571		0.8±0.002	0.1±0.003	8.97217		1.3±0.14	0.5±0.02	2.55321		+	UT	36487	LC744180		Empty	-	-	-		Empty	-	-	-		-	-	-	-
DB03	-	97-3250	USA	1997	human	ST21	C1_sc3.4	1a/2a	complete	CP027599-601	PRJNA218110		-	-	-		-	-	-		+	G2	54323	CP027599		Non-Stx1 phage	-	-	-		Empty	-	-	-		-	-	-	-
NI03	112183	NIID112183	Japan	2011	human	ST21	C1_sc3.4	1a/2a	draft	DRR073039	PRJDB5136		1.2±0.16	0.1±0.002	17.032		1.9±0.3	0.3±0.05	6.20444		+	G2	54162	LC744181		Non-Stx1 phage	-	-	-		Empty	-	-	-		-	-	-	-
DB01	-	FORC_028	SouthKorea	2003	human	ST21	C1_sc3.4	1a	complete	CP012693	PRJNA294502		-	-	-		-	-	-		+	G2	54323	CP012693		Empty	-	-	-		Empty	-	-	-		-	-	-	-
T11	T11	1602	Japan	1998	human	ST21	C1_sc3.4	1a/2a	draft	DRR103662	PRJDB5571		1.3±0.12	0.1±0.01	13.1734		1.6±0.16	0.5±0.04	3.12178		+	G2	54161	LC744182		Non-Stx1 phage	-	-	-		Empty	-	-	-		-	-	-	-
F06	F06	99E13	Japan	1999	human	ST21	C1_sc3.4	1a/2a	draft	DRR103446	PRJDB5571		1.2±0.08	0.1±0.08	8.06636		3.3±1.0	0.5±0.23	6.64385		+	G2	54161	LC744183		Non-Stx1 phage	-	-	-		Empty	-	-	-		-	-	-	-
iph41	O41	PV02105	Japan	2002	human	ST21	C1_sc3.4	1a/2a	draft	DRR103599	PRJDB5571		0.8±0.02	0.1±0.04	5.8236		8.2±1.0	0.6±0.16	13.8712		+	G2	54323	LC744184		-	-	-	-		Empty	-	-	-		-	-	-	-
iph13	O13	PV728	Japan	1998	human	ST21	C2	1a	draft	DRR103574	PRJDB5571		1.5±0.1	0.1±0.006	19.9325		0.5±0.17	0.4±0.03	1.2914		Empty	-	-	-		+	G3	53028	LC744185		Empty	-	-	-		-	-	-	-
M03	M03	10012	Japan	1995	human	ST21	C2	1a	draft	DRR103487	PRJDB5571		0.5±0.1	0.1±0.004	8.64117		0.2±0.03	0.3±0.03	0.567079		Empty	-	-	-		+	G3	55497	LC744186		Empty	-	-	-		-	-	-	-
F04	F04	98E11	Japan	1998	human	ST21	C2	1a	complete†	AP027181	PRJDB14896		0.7±0.12	0.1±0.01	7.42109		0.4±0.11	0.6±0.06	0.746604		Empty	-	-	-		+	G3	55691	AP027181		Empty	-	-	-		-	-	-	-
DB08	-	E2865	Japan	2014	bovine	ST21	C2	1a	complete	AP018808-12	PRJDB7170		-	-	-		-	-	-		Empty	-	-	-		+	G3	55678	AP018808		Empty	-	-	-		-	-	-	-
11368	11368	11368	Japan	2001	human	ST21	C2	1a	complete	AP010953-57	PRJDA32509		0.8±0.04	0.2±0.05	4.94772		0.4±0.06	0.5±0.12	0.807562		Empty	-	-	-		+	G3	55693	AP010953		Empty	-	-	-		-	-	-	-
M33	M33	10314	Japan	2003	human	ST21	C2	1a/2a	draft	DRR103516	PRJDB5571		1.0±0.15	0.1±0.03	11.3049		0.6±0.13	0.4±0.12	1.2394		Empty	-	-	-		+	G3	55531	LC744187		Empty	-	-	-		-	-	-	-
NI04	132265	NIID132265	Japan	2013	human	ST21	C2	1a/2a	draft	DRR073034	PRJDB5136		0.7±0.08	0.1±0.02	10.2255		0.6±0.14	0.4±0.10	1.62668		Empty	-	-	-		+	G3	55542	LC744188		Empty	-	-	-		Non-Stx1 phage	-	-	-
DB06	-	RM8426	USA	2009	creek	ST21	C2	1a	complete	CP028115-6	PRJNA69927		-	-	-		-	-	-		Empty	-	-	-		+	G3	56948	CP028116		Empty	-	-	-		-	-	-	-
DB04	-	2012C-4606	USA	2012	NI	ST21	C2	1a	complete	CP027352-4	PRJNA218110		-	-	-		-	-	-		Empty	-	-	-		+	G3	56949	CP027352		Empty	-	-	-		-	-	-	-
NI01	080884	NIID080884	Japan	2008	human	ST21	C2	1a/2a	complete†	AP027185	PRJDB14896		0.7±0.02	0.1±0.003	7.66107		0.2±0.08	0.6±0.03	0.368365		Empty	-	-	-		+	G3	55545	AP027185		Empty	-	-	-		-	-	-	-
B46	B46	EH182	Belgium	1994	human	ST21	C2	1a	draft	DRR103423	PRJDB5571		0.9±0.09	0.2±0.16	3.97761		0.6±0.05	1.4±1.0	0.42158		Empty	-	-	-		+	G3	52697	LC744189		Empty	-	-	-		-	-	-	-
DB09	-	CFSAN027346	USA	1999	human	ST21	C2	1a	complete	CP037945-7	PRJNA230969		-	-	-		-	-	-		Empty	-	-	-		+	G3	55695	CP037945		Empty	-	-	-		-	-	-	-
T46	T46	2342	Japan	2004	human	ST21	C2	1a	draft	DRR103694	PRJDB5571		0.9±0.02	0.1±0.01	8.3409		0.5±0.04	0.7±0.09	0.715829		Empty	-	-	-		+	G3	55539	LC744190		Empty	-	-	-		-	-	-	-
iph56	O56	PV0838	Japan	2008	human	ST21	C2	1a(×2)/2d	complete†	AP027188	PRJDB14896		1.4±0.05	0.3±0.14	4.73345		2.2±0.69	1.7±0.81	1.30643		Empty	-	-	-		+ (iph56-1)	G3	59676	AP027188		Empty	-	-	-		+ (iph56-2)	S2	47701	AP027188
T32	T32	2054	Japan	2001	human	ST21	C2	1a/2a	draft	DRR103682	PRJDB5571		0.8±0.06	0.1±0.007	7.02671		0.5±0.09	0.6±0.03	0.870884		Empty	-	-	-		+	G3	55540	LC744191		Empty	-	-	-		-	-	-	-
M19	M19	10153	Japan	1999	human	ST21	C2	1a/2a	complete†	AP027191	PRJDB14896		0.7±0.09	0.1±0.003	7.88803		0.4±0.06	0.5±0.04	0.815524		Empty	-	-	-		+	G3	55693	AP027191		Empty	-	-	-		-	-	-	-
T53	T53	2598	Japan	2006	human	ST21	C2	1a/2a	draft	DRR103701	PRJDB5571		0.9±0.09	0.1±0.01	9.47974		0.4±0.05	0.5±0.07	0.752956		Empty	-	-	-		+	G3	55684	LC744192		Empty	-	-	-		-	-	-	-
DB02	-	2015C-4944	USA	NI	NI	ST21	C2	1a/2a	complete	CP027390-1	PRJNA218110		-	-	-		-	-	-		Empty	-	-	-		+	G3	59506	CP027390		Empty	-	-	-		-	-	-	-
F17	F17	02E060	Japan	2002	human	ST21	C2	1a/2a	complete†	AP027197	PRJDB14896		0.8±0.06	0.1±0.02	8.83984		0.4±0.03	0.6±0.14	0.731617		Empty	-	-	-		+	G3	58205	AP027197		Empty	-	-	-		Non-Stx1 phage	-	-	-
DB07	-	RM10386	USA	2009	bovine	ST21	C2	1a/2a	complete	CP028124-6	PRJNA69935		-	-	-		-	-	-		Empty	-	-	-		+	G3	56918	CP028126		Empty	-	-	-		-	-	-	-
NI02	111609	NIID111609	Japan	2011	human	ST21	C2	1a/2a	draft	DRR073038	PRJDB5136		1.4±0.1	0.1±0.009	14.2673		0.6±0.14	0.5±0.07	1.16		Empty	-	-	-		+	G3	56796	LC744193		Empty	-	-	-		-	-	-	-
DB05	-	2014C-3057	USA	2013	human	ST21	C2	1a	complete	CP027386-7	PRJNA218110		-	-	-		-	-	-		Empty	-	-	-		+	G3	56968	CP027387		Empty	-	-	-		-	-	-	-
NI, no information; UT, untypeable
* Determined by an HTRF assay (means±S.D.; n=3 or 5).
† Sequenced in this study
Ogura, Y., et al. Population structure of Escherichia coli O26:H11 with recent and repeated stx2 acquisition in multiple lineages. Microb Genom 3(11), e000141 (2017).
