# Supplementary material for: Dynamic changes in Shiga toxin (Stx) 1 transducing phage throughout the evolution of O26:H11 Stx-producing Escherichia coli
Source: Sci Rep. 2023 Mar 27;13:4935. doi: 10.1038/s41598-023-32111-8 (PMC10042803; doi:10.1038/s41598-023-32111-8)
Supplement: Supplementary file 3 — Supplementary Information 3. [file 41598_2023_32111_MOESM3_ESM.xlsx]

## Sheet: DatasetS2
Supplementary Dataset S2 Pairwise Mash distance matrix of the 39 Stx1a phages of O26:H11.
Three groups defined by the maximum within-group distances of 0.016 (1.6E-02) are indicated by different colors (Group 1, blue; Group 2, purple; Group 3, red)
	Stx1a_T42	Stx1a_iph56-2	Stx1a_M09	Stx1a_H19 (H19B)	Stx1a_B44	Stx1a_B02	Stx1a_P16	Stx1a_BB03	Stx1a_DB12	Stx1a_DB11	Stx1a_DB10	Stx1a_NI03	Stx1a_DB01	Stx1a_T11	Stx1a_F06	Stx1a_iph41	Stx1a_DB03	Stx1a_iph13	Stx1a_NI01	Stx1a_B46	Stx1a_M03	Stx1a_DB09	Stx1a_F04	Stx1a_T46	Stx1a_NI04	Stx1a_M33	Stx1a_M19	Stx1a_iph56-1	Stx1a_T53	Stx1a_DB08	Stx1a_11368	Stx1a_T32	Stx1a_DB06	Stx1a_DB04	Stx1a_DB02	Stx1a_DB07	Stx1a_NI02	Stx1a_F17	Stx1a_DB05
Stx1a_T42	0	0.0458408	0.0401734	0.0411434	0.0421447	0.0397669	0.0419997	0.0399018	0.0417116	0.041003	0.0581372	0.0549966	0.0558655	0.0565317	0.0560862	0.0567566	0.0567566	0.0537328	0.0560862	0.0560862	0.0560862	0.0554283	0.0593303	0.0567566	0.0572108	0.0558655	0.0565317	0.057671	0.0574401	0.054149	0.0545702	0.0549966	0.0549966	0.0549966	0.0552118	0.0558655	0.0543589	0.0545702	0.0565317
Stx1a_iph56-2	0.0458408	0	0.0387085	0.0404475	0.0401734	0.0434809	0.0400373	0.0379382	0.0403101	0.0391011	0.0572108	0.0529154	0.0531179	0.0509537	0.0590885	0.0590885	0.0590885	0.045678	0.045678	0.0482105	0.0458408	0.0453547	0.0478612	0.0463343	0.0470041	0.0478612	0.0480354	0.0471738	0.0439391	0.0450347	0.0447178	0.0451943	0.0455159	0.0455159	0.045678	0.0455159	0.0440934	0.0468354	0.0480354
Stx1a_M09	0.0401734	0.0387085	0	0.0295179	0.030875	0.0284057	0.0253218	0.0230782	0.0246043	0.0240597	0.0501998	0.0448759	0.0442483	0.043179	0.0491	0.0492808	0.0492808	0.0387085	0.0375603	0.04288	0.0421447	0.0463343	0.047688	0.0463343	0.0440934	0.045678	0.0455159	0.0460045	0.0434809	0.0466675	0.0460045	0.0455159	0.0463343	0.0463343	0.0460045	0.0473443	0.0458408	0.0463343	0.0487413
Stx1a_H19 (H19B)	0.0411434	0.0404475	0.0295179	0	0.00635099	0.0146108	0.0121679	0.0100623	0.0127767	0.0120298	0.0397669	0.0421447	0.0414262	0.0399018	0.0436329	0.0437856	0.0437856	0.0362143	0.037311	0.035622	0.0269047	0.0293293	0.0284057	0.0275126	0.0272504	0.0280449	0.0279555	0.0282247	0.0260597	0.0280449	0.0276889	0.0274249	0.0286795	0.0287714	0.0286795	0.0284967	0.0271635	0.0298988	0.0312752
Stx1a_B44	0.0421447	0.0401734	0.030875	0.00635099	0	0.0142009	0.0156702	0.0130638	0.0137488	0.0129198	0.0385787	0.0424367	0.0415686	0.0401734	0.0404475	0.0412845	0.0412845	0.0417116	0.0417116	0.041003	0.0336937	0.0366967	0.0358575	0.0333664	0.0343598	0.0343598	0.0343598	0.0310744	0.0318865	0.0331502	0.032829	0.0331502	0.030875	0.030875	0.0307758	0.0303826	0.0292355	0.0312752	0.0327227
Stx1a_B02	0.0397669	0.0434809	0.0284057	0.0146108	0.0142009	0	0.00430121	0.00669844	0.00524853	0.00486359	0.0396325	0.0417116	0.0405854	0.0393656	0.0388388	0.0400373	0.0399018	0.0340249	0.0333664	0.0397669	0.0388388	0.040724	0.0424367	0.0380652	0.0392331	0.0384495	0.0391011	0.0359759	0.0393656	0.0362143	0.0368186	0.0375603	0.0344723	0.0343598	0.0343598	0.0343598	0.0331502	0.0344723	0.035505
Stx1a_P16	0.0419997	0.0400373	0.0253218	0.0121679	0.0156702	0.00430121	0	0.00305472	0.00369655	0.00291212	0.0399018	0.0362143	0.0351567	0.0336937	0.0397669	0.041003	0.0408631	0.0289561	0.0282247	0.0344723	0.0333664	0.0370638	0.0369409	0.0365754	0.0363341	0.0366967	0.0370638	0.0371871	0.0342477	0.0334751	0.0351567	0.035505	0.0357395	0.0357395	0.0360949	0.0359759	0.0345853	0.0353885	0.0366967
Stx1a_BB03	0.0399018	0.0379382	0.0230782	0.0100623	0.0130638	0.00669844	0.00305472	0	0.00348975	0.00243596	0.035622	0.0346987	0.0343598	0.0330427	0.0387085	0.0397669	0.0397669	0.0274249	0.0276006	0.0324062	0.0323015	0.0370638	0.0358575	0.0338037	0.0345853	0.0352724	0.035505	0.0350415	0.0321972	0.0334751	0.0333664	0.0335842	0.0342477	0.0342477	0.0342477	0.0339141	0.0331502	0.032829	0.0360949
Stx1a_DB12	0.0417116	0.0403101	0.0246043	0.0127767	0.0137488	0.00524853	0.00369655	0.00348975	0	0.0010072	0.0388388	0.0370638	0.0363341	0.0344723	0.0401734	0.0411434	0.0411434	0.0297077	0.0294234	0.0343598	0.0345853	0.0384495	0.0380652	0.035505	0.0365754	0.0365754	0.0370638	0.0338037	0.0346987	0.0343598	0.0345853	0.0349268	0.0324062	0.0324062	0.032829	0.0326168	0.0314775	0.0316813	0.0342477
Stx1a_DB11	0.041003	0.0391011	0.0240597	0.0120298	0.0129198	0.00486359	0.00291212	0.00243596	0.0010072	0	0.0380652	0.0359759	0.0351567	0.0336937	0.0399018	0.0408631	0.0408631	0.0288636	0.0284967	0.0332581	0.0336937	0.0376857	0.0369409	0.0352724	0.0357395	0.0359759	0.0365754	0.0329357	0.0332581	0.0341361	0.0342477	0.0346987	0.0320933	0.0320933	0.0323015	0.0320933	0.0312752	0.0313762	0.0339141
Stx1a_DB10	0.0581372	0.0572108	0.0501998	0.0397669	0.0385787	0.0396325	0.0399018	0.035622	0.0388388	0.0380652	0	0.0188053	0.0183741	0.0188053	0.0174175	0.017653	0.0175939	0.0358575	0.0357395	0.0352724	0.0352724	0.0380652	0.0385787	0.0352724	0.0362143	0.0359759	0.0360949	0.0358575	0.0345853	0.0348125	0.0330427	0.0332581	0.0338037	0.0336937	0.0336937	0.0334751	0.0330427	0.0341361	0.0358575
Stx1a_NI03	0.0549966	0.0529154	0.0448759	0.0421447	0.0424367	0.0417116	0.0362143	0.0346987	0.0370638	0.0359759	0.0188053	0	0.000981871	0.001839	0.00393593	0.00331442	0.00328537	0.0284967	0.0282247	0.0302852	0.0303826	0.0311746	0.0321972	0.0323015	0.0321972	0.0325113	0.0321972	0.0333664	0.0321972	0.0332581	0.0344723	0.0339141	0.0345853	0.0346987	0.0345853	0.0350415	0.0344723	0.0344723	0.0346987
Stx1a_DB01	0.0558655	0.0531179	0.0442483	0.0414262	0.0415686	0.0405854	0.0351567	0.0343598	0.0363341	0.0351567	0.0183741	0.000981871	0	0.000855821	0.00299754	0.00240836	0.00243596	0.0282247	0.0277775	0.0298031	0.0292355	0.0298988	0.0317837	0.0327227	0.0309745	0.0312752	0.0309745	0.0321972	0.0309745	0.0323015	0.0332581	0.0330427	0.0336937	0.0338037	0.0336937	0.0341361	0.0335842	0.0341361	0.0339141
Stx1a_T11	0.0565317	0.0509537	0.043179	0.0399018	0.0401734	0.0393656	0.0336937	0.0330427	0.0344723	0.0336937	0.0188053	0.001839	0.000855821	0	0.00366686	0.00328537	0.00331442	0.027077	0.026819	0.0293293	0.0282247	0.0298988	0.0313762	0.0326168	0.0309745	0.0313762	0.0309745	0.0320933	0.0302852	0.0323015	0.0332581	0.0331502	0.0336937	0.0338037	0.0336937	0.0341361	0.0330427	0.0341361	0.0340249
Stx1a_F06	0.0560862	0.0590885	0.0491	0.0436329	0.0404475	0.0388388	0.0397669	0.0387085	0.0401734	0.0399018	0.0174175	0.00393593	0.00299754	0.00366686	0	0.000557238	0.00060662	0.0318865	0.0324062	0.0346987	0.0335842	0.0340249	0.0362143	0.0353885	0.0345853	0.0336937	0.0339141	0.0349268	0.0352724	0.0348125	0.035622	0.0357395	0.0357395	0.0358575	0.0358575	0.0363341	0.035622	0.0363341	0.0360949
Stx1a_iph41	0.0567566	0.0590885	0.0492808	0.0437856	0.0412845	0.0400373	0.041003	0.0397669	0.0411434	0.0408631	0.017653	0.00331442	0.00240836	0.00328537	0.000557238	0	4.76906e-05	0.0324062	0.032829	0.0351567	0.0340249	0.0345853	0.0366967	0.0357395	0.0350415	0.0343598	0.0342477	0.0353885	0.0358575	0.0353885	0.0360949	0.0362143	0.0363341	0.0364545	0.0363341	0.0369409	0.0362143	0.0369409	0.0368186
Stx1a_DB03	0.0567566	0.0590885	0.0492808	0.0437856	0.0412845	0.0399018	0.0408631	0.0397669	0.0411434	0.0408631	0.0175939	0.00328537	0.00243596	0.00331442	0.00060662	4.76906e-05	0	0.0325113	0.0329357	0.0352724	0.0341361	0.0346987	0.0368186	0.0358575	0.0351567	0.0344723	0.0343598	0.035505	0.0359759	0.035505	0.0362143	0.0363341	0.0364545	0.0365754	0.0364545	0.0370638	0.0363341	0.0370638	0.0369409
Stx1a_iph13	0.0537328	0.045678	0.0387085	0.0362143	0.0417116	0.0340249	0.0289561	0.0274249	0.0297077	0.0288636	0.0358575	0.0284967	0.0282247	0.027077	0.0318865	0.0324062	0.0325113	0	0.00216198	0.0064892	0.00892796	0.0118471	0.0101041	0.0107836	0.00985499	0.0106116	0.0105688	0.0115313	0.0105261	0.0127767	0.0124935	0.0123068	0.0133059	0.0134525	0.0134525	0.0136496	0.0123068	0.0127293	0.0132087
Stx1a_NI01	0.0560862	0.045678	0.0375603	0.037311	0.0417116	0.0333664	0.0282247	0.0276006	0.0294234	0.0284967	0.0357395	0.0282247	0.0277775	0.026819	0.0324062	0.032829	0.0329357	0.00216198	0	0.00708822	0.00948708	0.0124935	0.0111761	0.0123533	0.0113974	0.0120298	0.0115761	0.012872	0.0113086	0.013112	0.0136991	0.0135508	0.0144562	0.0145076	0.0144049	0.0148187	0.0135016	0.0138985	0.0136002
Stx1a_B46	0.0560862	0.0482105	0.04288	0.035622	0.041003	0.0397669	0.0344723	0.0324062	0.0343598	0.0332581	0.0352724	0.0302852	0.0298031	0.0293293	0.0346987	0.0351567	0.0352724	0.0064892	0.00708822	0	0.00744966	0.0103986	0.00694555	0.00877107	0.00834599	0.00846101	0.00800497	0.0090861	0.00808024	0.0109571	0.0108702	0.0107405	0.0115313	0.0115761	0.0116661	0.0118017	0.0124467	0.0117564	0.0124
Stx1a_M03	0.0560862	0.0458408	0.0421447	0.0269047	0.0336937	0.0388388	0.0333664	0.0323015	0.0345853	0.0336937	0.0352724	0.0303826	0.0292355	0.0282247	0.0335842	0.0340249	0.0341361	0.00892796	0.00948708	0.00744966	0	0.00547692	0.00433199	0.00467416	0.00375609	0.00439372	0.00402654	0.00473708	0.00354859	0.00574147	0.00594242	0.00570819	0.00666341	0.00676872	0.00676872	0.00631659	0.006248	0.00804257	0.00662843
Stx1a_DB09	0.0554283	0.0453547	0.0463343	0.0293293	0.0366967	0.040724	0.0370638	0.0370638	0.0384495	0.0376857	0.0380652	0.0311746	0.0298988	0.0298988	0.0340249	0.0345853	0.0346987	0.0118471	0.0124935	0.0103986	0.00547692	0	0.00408721	0.00445566	0.00334352	0.00381583	0.00390583	0.00473708	0.00408721	0.00414809	0.00427048	0.00402654	0.004991	0.00508714	0.00502299	0.00537869	0.00570819	0.00645455	0.00515153
Stx1a_F04	0.0593303	0.0478612	0.047688	0.0284057	0.0358575	0.0424367	0.0369409	0.0358575	0.0380652	0.0369409	0.0385787	0.0321972	0.0317837	0.0313762	0.0362143	0.0366967	0.0368186	0.0101041	0.0111761	0.00694555	0.00433199	0.00408721	0	0.00343111	0.00288374	0.00305472	0.00328537	0.00405685	0.00354859	0.00511931	0.00511931	0.00505504	0.00584167	0.00594242	0.00628226	0.006248	0.00680395	0.00694555	0.00580821
Stx1a_T46	0.0567566	0.0463343	0.0463343	0.0275126	0.0333664	0.0380652	0.0365754	0.0338037	0.035505	0.0352724	0.0352724	0.0323015	0.0327227	0.0326168	0.0353885	0.0357395	0.0358575	0.0107836	0.0123533	0.00877107	0.00467416	0.00445566	0.00343111	0	0.0025468	0.00238081	0.00249129	0.00296902	0.00322742	0.00402654	0.00343111	0.00319852	0.00427048	0.00430121	0.00433199	0.00366686	0.00486359	0.00502299	0.00454897
Stx1a_NI04	0.0572108	0.0470041	0.0440934	0.0272504	0.0343598	0.0392331	0.0363341	0.0345853	0.0365754	0.0357395	0.0362143	0.0321972	0.0309745	0.0309745	0.0345853	0.0350415	0.0351567	0.00985499	0.0113974	0.00834599	0.00375609	0.00334352	0.00288374	0.0025468	0	0.000830728	0.00131423	0.00227104	0.00218918	0.00319852	0.0024636	0.00263042	0.00316966	0.00325637	0.00354859	0.00390583	0.00433199	0.00476862	0.00464278
Stx1a_M33	0.0558655	0.0478612	0.045678	0.0280449	0.0343598	0.0384495	0.0366967	0.0352724	0.0365754	0.0359759	0.0359759	0.0325113	0.0312752	0.0313762	0.0336937	0.0343598	0.0344723	0.0106116	0.0120298	0.00846101	0.00439372	0.00381583	0.00305472	0.00238081	0.000830728	0	0.000656154	0.00243596	0.0028554	0.00271444	0.00202665	0.00218918	0.00268639	0.00277069	0.0031121	0.00348975	0.00381583	0.00430121	0.00411762
Stx1a_M19	0.0565317	0.0480354	0.0455159	0.0279555	0.0343598	0.0391011	0.0370638	0.035505	0.0370638	0.0365754	0.0360949	0.0321972	0.0309745	0.0309745	0.0339141	0.0342477	0.0343598	0.0105688	0.0115761	0.00800497	0.00402654	0.00390583	0.00328537	0.00249129	0.00131423	0.000656154	0	0.00232584	0.00251903	0.00282712	0.00268639	0.0024636	0.00343111	0.00351914	0.00340187	0.00393593	0.00430121	0.00461146	0.00461146
Stx1a_iph56-1	0.057671	0.0471738	0.0460045	0.0282247	0.0310744	0.0359759	0.0371871	0.0350415	0.0338037	0.0329357	0.0358575	0.0333664	0.0321972	0.0320933	0.0349268	0.0353885	0.035505	0.0115313	0.012872	0.0090861	0.00473708	0.00473708	0.00405685	0.00296902	0.00227104	0.00243596	0.00232584	0	0.00277069	0.0042398	0.00378594	0.00348975	0.00299754	0.00308338	0.00314086	0.00331442	0.00378594	0.00430121	0.00430121
Stx1a_T53	0.0574401	0.0439391	0.0434809	0.0260597	0.0318865	0.0393656	0.0342477	0.0321972	0.0346987	0.0332581	0.0345853	0.0321972	0.0309745	0.0302852	0.0352724	0.0358575	0.0359759	0.0105261	0.0113086	0.00808024	0.00354859	0.00408721	0.00354859	0.00322742	0.00218918	0.0028554	0.00251903	0.00277069	0	0.00314086	0.0024636	0.00213483	0.00322742	0.00325637	0.00314086	0.0034604	0.00396608	0.00430121	0.00483188
Stx1a_DB08	0.054149	0.0450347	0.0466675	0.0280449	0.0331502	0.0362143	0.0334751	0.0334751	0.0343598	0.0341361	0.0348125	0.0332581	0.0323015	0.0323015	0.0348125	0.0353885	0.035505	0.0127767	0.013112	0.0109571	0.00574147	0.00414809	0.00511931	0.00402654	0.00319852	0.00271444	0.00282712	0.0042398	0.00314086	0	0.00131423	0.00152214	0.00210772	0.00213483	0.00218918	0.00265838	0.00296902	0.00328537	0.00348975
Stx1a_11368	0.0545702	0.0447178	0.0460045	0.0276889	0.032829	0.0368186	0.0351567	0.0333664	0.0345853	0.0342477	0.0330427	0.0344723	0.0332581	0.0332581	0.035622	0.0360949	0.0362143	0.0124935	0.0136991	0.0108702	0.00594242	0.00427048	0.00511931	0.00343111	0.0024636	0.00202665	0.00268639	0.00378594	0.0024636	0.00131423	0	0.000409992	0.000780658	0.000805673	0.00105797	0.00139189	0.00173271	0.00210772	0.00271444
Stx1a_T32	0.0549966	0.0451943	0.0455159	0.0274249	0.0331502	0.0375603	0.035505	0.0335842	0.0349268	0.0346987	0.0332581	0.0339141	0.0330427	0.0331502	0.0357395	0.0362143	0.0363341	0.0123068	0.0135508	0.0107405	0.00570819	0.00402654	0.00505504	0.00319852	0.00263042	0.00218918	0.0024636	0.00348975	0.00213483	0.00152214	0.000409992	0	0.0011856	0.00121124	0.0011089	0.00160079	0.0018924	0.00218918	0.00294054
Stx1a_DB06	0.0549966	0.0455159	0.0463343	0.0286795	0.030875	0.0344723	0.0357395	0.0342477	0.0324062	0.0320933	0.0338037	0.0345853	0.0336937	0.0336937	0.0357395	0.0363341	0.0364545	0.0133059	0.0144562	0.0115313	0.00666341	0.004991	0.00584167	0.00427048	0.00316966	0.00268639	0.00343111	0.00299754	0.00322742	0.00210772	0.000780658	0.0011856	0	0.000119496	0.000458924	0.000780658	0.00105797	0.00149601	0.00202665
Stx1a_DB04	0.0549966	0.0455159	0.0463343	0.0287714	0.030875	0.0343598	0.0357395	0.0342477	0.0324062	0.0320933	0.0336937	0.0346987	0.0338037	0.0338037	0.0358575	0.0364545	0.0365754	0.0134525	0.0145076	0.0115761	0.00676872	0.00508714	0.00594242	0.00430121	0.00325637	0.00277069	0.00351914	0.00308338	0.00325637	0.00213483	0.000805673	0.00121124	0.000119496	0	0.000385581	0.000705841	0.00108342	0.00152214	0.00210772
Stx1a_DB02	0.0552118	0.045678	0.0460045	0.0286795	0.0307758	0.0343598	0.0360949	0.0342477	0.032829	0.0323015	0.0336937	0.0345853	0.0336937	0.0336937	0.0358575	0.0363341	0.0364545	0.0134525	0.0144049	0.0116661	0.00676872	0.00502299	0.00628226	0.00433199	0.00354859	0.0031121	0.00340187	0.00314086	0.00314086	0.00218918	0.00105797	0.0011089	0.000458924	0.000385581	0	0.00075568	0.00108342	0.00136596	0.00210772
Stx1a_DB07	0.0558655	0.0455159	0.0473443	0.0284967	0.0303826	0.0343598	0.0359759	0.0339141	0.0326168	0.0320933	0.0334751	0.0350415	0.0341361	0.0341361	0.0363341	0.0369409	0.0370638	0.0136496	0.0148187	0.0118017	0.00631659	0.00537869	0.006248	0.00366686	0.00390583	0.00348975	0.00393593	0.00331442	0.0034604	0.00265838	0.00139189	0.00160079	0.000780658	0.000705841	0.00075568	0	0.00121124	0.00186568	0.00144387
Stx1a_NI02	0.0543589	0.0440934	0.0458408	0.0271635	0.0292355	0.0331502	0.0345853	0.0331502	0.0314775	0.0312752	0.0330427	0.0344723	0.0335842	0.0330427	0.035622	0.0362143	0.0363341	0.0123068	0.0135016	0.0124467	0.006248	0.00570819	0.00680395	0.00486359	0.00433199	0.00381583	0.00430121	0.00378594	0.00396608	0.00296902	0.00173271	0.0018924	0.00105797	0.00108342	0.00108342	0.00121124	0	0.00216198	0.0026025
Stx1a_F17	0.0545702	0.0468354	0.0463343	0.0298988	0.0312752	0.0344723	0.0353885	0.032829	0.0316813	0.0313762	0.0341361	0.0344723	0.0341361	0.0341361	0.0363341	0.0369409	0.0370638	0.0127293	0.0138985	0.0117564	0.00804257	0.00645455	0.00694555	0.00502299	0.00476862	0.00430121	0.00461146	0.00430121	0.00430121	0.00328537	0.00210772	0.00218918	0.00149601	0.00152214	0.00136596	0.00186568	0.00216198	0	0.00302611
Stx1a_DB05	0.0565317	0.0480354	0.0487413	0.0312752	0.0327227	0.035505	0.0366967	0.0360949	0.0342477	0.0339141	0.0358575	0.0346987	0.0339141	0.0340249	0.0360949	0.0368186	0.0369409	0.0132087	0.0136002	0.0124	0.00662843	0.00515153	0.00580821	0.00454897	0.00464278	0.00411762	0.00461146	0.00430121	0.00483188	0.00348975	0.00271444	0.00294054	0.00202665	0.00210772	0.00210772	0.00144387	0.0026025	0.00302611	0
